# Supplementary material for: Transcriptional Regulation by CHIP/LDB Complexes
Source: PLoS Genet. 2010 Aug 12;6(8):e1001063. doi: 10.1371/journal.pgen.1001063 (PMC2921152; doi:10.1371/journal.pgen.1001063)
Supplement: Table S1 — Sample genotypes of microarray hybridizations. (0.02 MB XLS) [file pgen.1001063.s004.xls]

## Sheet: גיליון1
Table S1. Sample genotypes of microarray hybridizations.
Sample	Cy3 Sample Genotype	Cy5 sample Genotype
GSM501727	w[*]/+; ssdp[BG1663]/Su(Mrt)[31] e[5] ca	Su(Mrt)[31] e[5] ca/+
GSM501728	Su(Mrt)[31] e[5] ca/+	w[*]/+; ssdp[BG1663]/Su(Mrt)[31] e[5] ca
GSM501729	w[*]/+; ssdp[BG1663]/Su(Mrt)[31] e[5] ca	w[*]/+; ssdp[BG1663]/+
GSM501730	w[*]/+; ssdp[BG1663]/+	w[*]/+; ssdp[BG1663]/Su(Mrt)[31] e[5] ca
GSM501731	w[*]/+; ssdp[BG1663]/mwh red ssdp[neo48] e l(3)?	w[*]/+; ssdp[BG1663]/mwh red e l(3)?
GSM501732	w[*]/+; ssdp[BG1663]/mwh red e l(3)?	w[*]/+; ssdp[BG1663]/mwh red ssdp[neo48] e l(3)?
GSM501733	w[*]/+; ssdp[BG1663]/Su(Mrt)[31] e[5] ca	Su(Mrt)[31] e[5] ca/+
GSM501734	Su(Mrt)[31] e[5] ca/+	w[*]/+; ssdp[BG1663]/Su(Mrt)[31] e[5] ca
GSM501735	w[*]/+; ssdp[BG1663]/mwh red ssdp[neo48] e l(3)?	w[*]/+; ssdp[BG1663]/mwh red e l(3)?
GSM501736	w[*]/+; ssdp[BG1663]/mwh red e l(3)?	w[*]/+; ssdp[BG1663]/mwh red ssdp[neo48] e l(3)?
GSM501737	w[*]/+; ssdp[BG1663]/mwh red ssdp[neo48] e l(3)?	mwh red ssdp[neo48] e l(3)?/+
GSM501738	mwh red ssdp[neo48] e l(3)?/+	w[*]/+; ssdp[BG1663]/mwh red ssdp[neo48] e l(3)?
GSM501739	w[*]/+; ssdp[BG1663]/mwh red ssdp[neo48] e l(3)?	mwh red ssdp[neo48] e l(3)?/+
GSM501740	mwh red ssdp[neo48] e l(3)?/+	w[*]/+; ssdp[BG1663]/mwh red ssdp[neo48] e l(3)?
GSM501741	w[*]/+; ssdp[BG1663]/Su(Mrt)[31] e[5] ca	w[*]/+; ssdp[BG1663]/+
GSM501742	w[*]/+; ssdp[BG1663]/+	w[*]/+; ssdp[BG1663]/Su(Mrt)[31] e[5] ca
GSM501743	w[*]/+; ssdp[BG1663]/Su(Mrt)[31] e[5] ca	w[*]/+; ssdp[BG1663]/+
GSM501744	w[*]/+; ssdp[BG1663]/+	w[*]/+; ssdp[BG1663]/Su(Mrt)[31] e[5] ca
GSM501745	w[*]/+; ssdp[BG1663]/Su(Mrt)[31] e[5] ca	Su(Mrt)[31] e[5] ca/+
GSM501746	Su(Mrt)[31] e[5] ca/+	w[*]/+; ssdp[BG1663]/Su(Mrt)[31] e[5] ca
GSM501747	w[*]/+; ssdp[BG1663]/mwh red ssdp[neo48] e l(3)?	mwh red ssdp[neo48] e l(3)?/+
GSM501748	mwh red ssdp[neo48] e l(3)?/+	w[*]/+; ssdp[BG1663]/mwh red ssdp[neo48] e l(3)?
[*]unknown allele
l(3)? Unknown recessive lethal mutation.
