# Supplementary material for: Transcriptional Regulation by CHIP/LDB Complexes
Source: PLoS Genet. 2010 Aug 12;6(8):e1001063. doi: 10.1371/journal.pgen.1001063 (PMC2921152; doi:10.1371/journal.pgen.1001063)
Supplement: Table S2 — SSDP putative target genes identified by microarray analysis. (0.06 MB XLS) [file pgen.1001063.s005.xls]

## Sheet: גיליון1
DGRC	adjPtab	up/down
CG10229	0.0392999	up
CG10236	0.0166461	up
CG10242	0.0155165	down
CG10242	0.0166461	down
CG10246	0.0166461	down
CG10247	0.0014488	up
CG10247	0.00980323	up
CG10425	0.0354808	down
CG10514	0.0485783	up
CG10514	0.0203838	up
CG10531	0.0260014	down
CG10531	0.0297109	down
CG10550	0.0406649	up
CG10560	0.00103411	up
CG10560	0.010039	up
CG10584	0.0184126	up
CG10621	0.00912152	up
CG10621	0.014369	up
CG1065	0.0208359	down
CG10659	0.044341	up
CG10688	0.0458072	up
CG10806	0.0360658	down
CG11134	0.00463757	up
CG11143	0.0284347	down
CG11309	0.0309687	up
CG11309	0.0266164	up
CG11309	0.0491473	up
CG11334	0.0259391	up
CG11334	0.0402651	up
CG11334	0.00745877	up
CG11372	0.00265046	up
CG11711	0.0478929	down
CG11791	0.00577168	up
CG11797	0.0117847	up
CG11893	0.0458475	down
CG11893	0.044105	down
CG11899	0.0491473	down
CG11899	0.0183029	down
CG12115	0.00756919	down
CG12115	0.00439761	down
CG12163	0.029458	down
CG12389	0.00577168	up
CG12512	0.0398401	up
CG12755	0.014057	down
CG12755	0.0361765	down
CG12800	0.00744114	down
CG12951	0.0183029	down
CG13095	0.0458072	up
CG13312	0.0320359	up
CG13560	0.0392999	down
CG13569	0.0142837	down
CG13795	0.00103411	up
CG13795	0.0011586	up
CG13890	0.00111183	up
CG13890	4.75e-05	up
CG13962	0.0166461	up
CG13962	0.0396268	up
CG14021	0.0338779	down
CG14204	0.0340105	down
CG1469	0.0155165	up
CG14902	0.00715384	up
CG14902	0.0116908	up
CG14910	0.049676	down
CG1494	0.029458	down
CG14973	0.0315167	up
CG15101	0.0258045	up
CG1518	0.0247604	up
CG1524	0.00398944	up
CG1524	0.00556755	up
CG15261	0.028312	up
CG15261	0.021394	up
CG15308	0.00556755	down
CG15308	0.010039	down
CG15408	0.0431662	up
CG15489	0.0224142	down
CG1598	0.034581	up
CG1630	0.0284347	down
CG1667	0.0212517	up
CG16727	0.0350993	up
CG16935	0.0396268	up
CG16935	0.0342051	up
CG17119	0.00577168	up
CG17337	0.0210426	up
CG17660	0.0190587	up
CG17826	0.013387	up
CG17826	0.0062684	up
CG18096	0.00284129	up
CG18096	0.000434837	up
CG18212	0.0220874	down
CG18212	0.0183029	down
CG18212	0.0100689	down
CG18212	0.00556755	down
CG18212	0.0332694	down
CG18547	0.0207438	up
CG18598	0.0378814	up
CG18598	0.0298594	up
CG18681	0.00197602	down
CG18681	0.00980323	down
CG1943	0.0472173	up
CG1943	0.0178839	up
CG2052	0.0390387	down
CG2060	0.0103836	up
CG2060	0.000380497	up
CG2145	0.0142837	up
CG2145	0.00171267	up
CG2191	0.0166461	up
CG2191	0.00744114	up
CG2227	0.0100051	up
CG2604	0.0107238	up
CG2604	0.0248109	up
CG2674	0.01947	up
CG2674	0.0184126	up
CG2674	0.0140634	up
CG2674	0.0155165	up
CG2674	0.0373433	up
CG2674	0.00843455	up
CG2767	0.0433548	up
CG2767	0.034887	up
CG2803	0.00672963	up
CG2803	0.0255327	up
CG2835	0.0297109	up
CG2835	0.029078	up
CG2986	0.0276318	up
CG2986	0.0260014	up
CG3001	0.0169203	down
CG30035	0.0232787	down
CG30296	0.0494747	up
CG3050	0.00144157	up
CG3050	0.000191903	up
CG3058	0.00556755	up
CG31039	0.0142837	up
CG31039	0.00293945	up
CG31043	0.0238268	down
CG31241	0.0298594	down
CG31272	0.0188852	up
CG31299	0.0359162	up
CG31547	0.0212517	up
CG31689	0.044105	up
CG3186	0.0293167	up
CG3195	0.0233927	up
CG31991	0.034581	up
CG32031	0.0409466	down
CG3212	0.00130517	up
CG3212	0.0431662	up
CG32302	0.0397752	down
CG32407	0.0298596	up
CG32407	0.0142837	up
CG33091	0.000383785	up
CG33091	0.000153812	up
CG33091	8.22e-05	up
CG33091	7.46e-05	up
CG33306	8.7e-05	up
CG33306	3.65e-05	up
CG3340	0.000191903	up
CG3340	0.000710519	up
CG3376	0.0415594	down
CG3466	0.0184622	up
CG3488	0.0395804	up
CG3488	0.00171267	up
CG3540	0.0023309	up
CG3540	8.95e-05	up
CG3725	0.0285073	down
CG3841	0.0315167	up
CG3969	0.0341148	down
CG4035	0.0320359	up
CG4035	0.00744114	up
CG4080	0.0491473	down
CG4087	0.0244076	up
CG4259	0.0260014	up
CG4317	0.0491473	down
CG4330	0.0494747	down
CG4335	0.0255327	up
CG4362	0.00942291	down
CG4362	0.0491473	down
CG4362	0.00756919	down
CG4367	0.0140634	down
CG4367	0.0196834	down
CG4475	0.0301839	up
CG4575	0.0302823	down
CG4663	0.0297109	up
CG4719	0.0267281	down
CG4775	0.00443945	down
CG4775	0.00279916	down
CG4783	0.0361765	down
CG4830	0.0297109	down
CG4830	0.0498933	down
CG5167	0.00239004	up
CG5167	0.00103411	up
CG5377	0.0142837	up
CG5418	0.0494855	up
CG5431	0.0195927	up
CG5446	0.0459927	up
CG5725	0.0425004	down
CG5793	0.0195927	up
CG5958	0.000998734	up
CG5958	0.0011794	up
CG6058	0.00616476	up
CG6058	0.0061586	up
CG6188	8.22e-05	up
CG6188	0.000168426	up
CG6206	0.00517694	down
CG6249	0.00447706	up
CG6281	0.0320359	up
CG6298	8.22e-05	up
CG6298	8.22e-05	up
CG6409	0.0260014	up
CG6409	0.00863964	up
CG6514	0.0238268	up
CG6633	0.00143494	up
CG6633	0.0037624	up
CG6633	5.03e-05	up
CG6633	3.65e-05	up
CG6687	0.00744114	up
CG6726	0.0445153	up
CG6803	0.0319797	up
CG6839	0.0147672	down
CG6839	0.00586653	down
CG6908	0.00183637	up
CG6908	0.00440632	up
CG7115	0.0195927	down
CG7306	0.00998101	up
CG7529	0.0361765	up
CG7529	0.000818972	up
CG7555	0.0374265	down
CG7584	0.0110933	up
CG7592	0.0361765	up
CG7592	0.0293167	up
CG7755	0.0431524	down
CG7758	0.0373433	up
CG7758	0.0390805	up
CG7874	0.00368355	up
CG7874	0.00586653	up
CG7876	0.0478334	down
CG7966	0.0166461	up
CG8083	0.0491473	up
CG8129	0.0155641	up
CG8129	0.010039	up
CG8321	0.034887	down
CG8342	0.0195927	up
CG8342	0.00730657	up
CG8434	0.0341148	down
CG8510	0.0277299	up
CG8510	0.0497848	up
CG8550	0.00284129	up
CG8550	0.0112518	up
CG8629	0.0171832	down
CG8629	0.00439761	down
CG8696	0.0142837	up
CG8696	0.00872705	up
CG8719	0.00439761	up
CG8867	0.00702337	down
CG8869	0.00110325	down
CG8869	0.000191903	down
CG8907	0.0485783	down
CG8932	0.0207265	up
CG9259	0.000998734	up
CG9259	0.000818972	up
CG9338	0.0284347	up
CG9338	0.00440632	up
CG9360	0.001347	up
CG9360	0.0011794	up
CG9415	0.0165688	down
CG9438	3.65e-05	down
CG9438	5.03e-05	down
CG9438	0.00132527	down
CG9438	0.000380497	down
CG9471	0.0361765	up
CG9509	0.0184274	up
CG9509	0.0284347	up
CG9542	0.03709	up
CG9542	0.00672963	up
CG9674	0.0429521	down
CG9674	0.0166461	down
CG9674	0.0138352	down
CG9707	3.65e-05	up
CG9707	0.000153812	up
CG9781	0.0491473	up
CG9812	0.0370527	up
CG9837	0.0392999	up
CG9889	0.0297109	up
CG9889	0.0183029	up
CG9919	0.0361765	up
CG9930	0.030639	down
CG9932	0.0144475	down

## Sheet: גיליון2
Table S2. SSDP putative target genes identified by microarray analysis.
DGRC	Gene Name	Gene Symbol	fdr adj. P-value	Trend
CG10229	katanin 60	katanin-60	0.0392999	up
CG10236	Laminin A	LanA	0.0166461	up
CG10242	Cyp6a23	Cyp6a23	0.0155165	down
CG10246	Cytochrome P450-6a9	Cyp6a9	0.0166461	down
CG10247	Cyp6a21	Cyp6a21	0.0014488	up
CG10425	CG10425	CG10425	0.0354808	down
CG10514	CG10514	CG10514	0.0485783	up
CG10531	Cht9	Cht9	0.0260014	down
CG10550	CG10550	CG10550	0.0406649	up
CG10560	CG10560	CG10560	0.00103411	up
CG10584	CG10584	CG10584	0.0184126	up
CG10621	CG10621	CG10621	0.00912152	up
CG1065	Succinyl coenzyme A synthetase alpha subunit	Scsalpha	0.0208359	down
CG10659	CG10659	CG10659	0.044341	up
CG10688	CG10688	CG10688	0.0458072	up
CG10806	Na[+]/H[+] hydrogen antiporter 1	Nha1	0.0360658	down
CG11134	CG11134	CG11134	0.00463757	up
CG11143	Inos	Inos	0.0284347	down
CG11309	CG11309	CG11309	0.0309687	up
CG11334	CG11334	CG11334	0.0259391	up
CG11372	galectin	galectin	0.00265046	up
CG11711	Mob2	Mob2	0.0478929	down
CG11791	CG11791	CG11791	0.00577168	up
CG11797	Odorant-binding protein 56a	Obp56a	0.0117847	up
CG11893	CG11893	CG11893	0.0458475	down
CG11899	CG11899	CG11899	0.0491473	down
CG12115	CG12115	CG12115	0.00756919	down
CG12163	CG12163	CG12163	0.029458	down
CG12389	Farnesyl pyrophosphate synthase	Fpps	0.00577168	up
CG12512	CG12512	CG12512	0.0398401	up
CG12755	lethal (3) malignant blood neoplasm	l(3)mbn	0.014057	down
CG12800	Cyp6d4	Cyp6d4	0.00744114	down
CG12951	CG12951	CG12951	0.0183029	down
CG13095	beta-site APP-cleaving enzyme	Bace	0.0458072	up
CG13312	CG13312	CG13312	0.0320359	up
CG13560	CG13560	CG13560	0.0392999	down
CG13569	CG13569	CG13569	0.0142837	down
CG13795	CG13795	CG13795	0.00103411	up
CG13890	CG13890	CG13890	0.00111183	up
CG13962	CG13962	CG13962	0.0166461	up
CG14021	fuseless	fusl	0.0338779	down
CG14204	CG14204	CG14204	0.0340105	down
CG1469	Ferritin 2 light chain homologue	Fer2LCH	0.0155165	up
CG14902	death executioner caspase related to Apopain/Yama	decay	0.00715384	up
CG14910	CG14910	CG14910	0.049676	down
CG1494	CG1494	CG1494	0.029458	down
CG14973	CG42324	CG42324	0.0315167	up
CG15101	Juvenile hormone epoxide hydrolase 1	Jheh1	0.0258045	up
CG1518	CG1518	CG1518	0.0247604	up
CG1524	Ribosomal protein S14a	RpS14a	0.00398944	up
CG15261	UK114	UK114	0.028312	up
CG15308	CG15308	CG15308	0.00556755	down
CG15408	CG15408	CG15408	0.0431662	up
CG15489	nubbin	nub	0.0224142	down
CG1598	CG1598	CG1598	0.034581	up
CG1630	Inositol 1,4,5-triphosphate kinase 2	IP3K2	0.0284347	down
CG1667	CG1667	CG1667	0.0212517	up
CG16727	CG16727	CG16727	0.0350993	up
CG16935	CG16935	CG16935	0.0396268	up
CG17119	CG17119	CG17119	0.00577168	up
CG17337	-	CG17337	0.0210426	up
CG17660	CG17660	CG17660	0.0190587	up
CG17826	CG17826	CG17826	0.013387	up
CG18096	Thiolester containing protein I	TepI	0.00284129	up
CG18212	aluminum tubes	alt	0.0220874	down
CG18547	CG18547	CG18547	0.0207438	up
CG18598	CG18598	CG18598	0.0378814	up
CG18681	epsilonTrypsin	epsilonTry	0.00197602	down
CG1943	CG1943	CG1943	0.0472173	up
CG2052	CG2052	CG2052	0.0390387	down
CG2060	Cytochrome P450-4e2	Cyp4e2	0.0103836	up
CG2145	CG2145	CG2145	0.0142837	up
CG2191	Sodium-dependent multivitamin transporter	Smvt	0.0166461	up
CG2227	GIP-like	Gip	0.0100051	up
CG2604	CG2604	CG2604	0.0107238	up
CG2674	Minute (2) 21AB	M(2)21AB	0.01947	up
CG2767	CG2767	CG2767	0.0433548	up
CG2803	Troponin C-akin-1	Tina-1	0.00672963	up
CG2835	G protein salpha 60A	G-salpha60A	0.0297109	up
CG2986	overgrown hematopoietic organs at 23B	oho23B	0.0276318	up
CG3001	Hexokinase A	Hex-A	0.0169203	down
CG30035	CG30035	CG30035	0.0232787	down
CG30296	CG30296	CG30296	0.0494747	up
CG3050	Cyp6d5	Cyp6d5	0.00144157	up
CG3058	Dim1	Dim1	0.00556755	up
CG31039	Jonah 99Ci	Jon99Ci	0.0142837	up
CG31043	GUK-holder	gukh	0.0238268	down
CG31241	tat-like	tatl	0.0298594	down
CG31272	CG31272	CG31272	0.0188852	up
CG31299	nocturnin	nocturnin	0.0359162	up
CG31547	CG31547	CG31547	0.0212517	up
CG31689	CG31689	CG31689	0.044105	up
CG3186	eIF-5A	eIF-5A	0.0293167	up
CG3195	Ribosomal protein L12	RpL12	0.0233927	up
CG31991	midway	mdy	0.034581	up
CG32031	Arginine kinase	Argk	0.0409466	down
CG3212	Scavenger receptor class C, type IV	Sr-CIV	0.00130517	up
CG32302	CG32302	CG32302	0.0397752	down
CG32407	CG32407	CG32407	0.0298596	up
CG33091	CG11891	CG11891	0.000383785	up
CG33306	CG33306	CG33306	8.7e-05	up
CG3340	Kruppel	Kr	0.000191903	up
CG3376	CG3376	CG3376	0.0415594	down
CG3466	Cytochrome P450-4d2	Cyp4d2	0.0184622	up
CG3488	alpha/beta hydrolase2	Hydr2	0.0395804	up
CG3540	Cyp4d14	Cyp4d14	0.0023309	up
CG3725	Calcium ATPase at 60A	Ca-P60A	0.0285073	down
CG3841	CG3841	CG3841	0.0315167	up
CG3969	Fak-like tyrosine kinase	PR2	0.0341148	down
CG4035	Eukaryotic initiation factor 4E	eIF-4E	0.0320359	up
CG4080	CG4080	CG4080	0.0491473	down
CG4087	Ribosomal protein LP1	RpLP1	0.0244076	up
CG4259	CG4259	CG4259	0.0260014	up
CG4317	Multiple inositol polyphosphate phosphatase 2	Mipp2	0.0491473	down
CG4330	CG4330	CG4330	0.0494747	down
CG4335	CG4335	CG4335	0.0255327	up
CG4362	CG4362	CG4362	0.00942291	down
CG4367	CG4367	CG4367	0.0140634	down
CG4475	Imaginal disc growth factor 2	Idgf2	0.0301839	up
CG4575	CG4575	CG4575	0.0302823	down
CG4663	CG4663	CG4663	0.0297109	up
CG4719	tankyrase	tankyrase	0.0267281	down
CG4775	Transport and Golgi organization 14	Tango14	0.00443945	down
CG4783	CG4783	CG4783	0.0361765	down
CG4830	CG4830	CG4830	0.0297109	down
CG5167	CG5167	CG5167	0.00239004	up
CG5377	CG5377	CG5377	0.0142837	up
CG5418	CG5418	CG5418	0.0494855	up
CG5431	CG5431	CG5431	0.0195927	up
CG5446	CG5446	CG5446	0.0459927	up
CG5725	fumble	fbl	0.0425004	down
CG5793	CG5793	CG5793	0.0195927	up
CG5958	CG5958	CG5958	0.000998734	up
CG6058	Aldolase	Ald	0.00616476	up
CG6188	CG6188	CG6188	8.22e-05	up
CG6206	CG6206	CG6206	0.00517694	down
CG6249	Csl4	Csl4	0.00447706	up
CG6281	Tissue inhibitor of metalloproteases	Timp	0.0320359	up
CG6298	Jonah 74E	Jon74E	8.22e-05	up
CG6409	CG6409	CG6409	0.0260014	up
CG6514	Troponin C at 25D	TpnC25D	0.0238268	up
CG6633	Ugt86Dd	Ugt86Dd	0.00143494	up
CG6687	CG6687	CG6687	0.00744114	up
CG6726	CG6726	CG6726	0.0445153	up
CG6803	Myofilin	Mf	0.0319797	up
CG6839	CG6839	CG6839	0.0147672	down
CG6908	CG6908	CG6908	0.00183637	up
CG7115	CG7115	CG7115	0.0195927	down
CG7306	obstructor-F	obst-F	0.00998101	up
CG7529	CG7529	CG7529	0.0361765	up
CG7555	Nedd4	Nedd4	0.0374265	down
CG7584	Odorant-binding protein 99c	Obp99c	0.0110933	up
CG7592	Odorant-binding protein 99b	Obp99b	0.0361765	up
CG7755	CG7755	CG7755	0.0431524	down
CG7758	pumpless	ppl	0.0373433	up
CG7874	Mur18B	Mur18B	0.00368355	up
CG7876	Muc18B	Muc18B	0.0478334	down
CG7966	CG7966	CG7966	0.0166461	up
CG8083	CG8083	CG8083	0.0491473	up
CG8129	CG8129	CG8129	0.0155641	up
CG8321	CG8321	CG8321	0.034887	down
CG8342	E(spl) region transcript m1	m1	0.0195927	up
CG8434	lambik	lbk	0.0341148	down
CG8510	Cuticular protein 49Af	Cpr49Af	0.0277299	up
CG8550	CG8550	CG8550	0.00284129	up
CG8629	CG8629	CG8629	0.0171832	down
CG8696	Larval visceral protein H	LvpH	0.0142837	up
CG8719	Ornithine decarboxylase 2	Odc2	0.00439761	up
CG8867	Jonah 25Bi	Jon25Bi	0.00702337	down
CG8869	Jonah 25Bii	Jon25Bii	0.00110325	down
CG8907	CG8907	CG8907	0.0485783	down
CG8932	CG42235	CG42235	0.0207265	up
CG9259	CG9259	CG9259	0.000998734	up
CG9338	CG9338	CG9338	0.0284347	up
CG9360	CG9360	CG9360	0.001347	up
CG9415	X box binding protein-1	Xbp1	0.0165688	down
CG9438	Cytochrome P450-6a2	Cyp6a2	3.65e-05	down
CG9471	CG9471	CG9471	0.0361765	up
CG9509	CG9509	CG9509	0.0184274	up
CG9542	CG9542	CG9542	0.03709	up
CG9674	CG9674	CG9674	0.0429521	down
CG9707	acyl-Coenzyme A oxidase at 57D proximal	Acox57D-p	3.65e-05	up
CG9781	obstructor-G	obst-G	0.0491473	up
CG9812	CG9812	CG9812	0.0370527	up
CG9837	CG9837	CG9837	0.0392999	up
CG9889	yellow-d	yellow-d	0.0297109	up
CG9919	CG9919	CG9919	0.0361765	up
CG9930	E5	E5	0.030639	down
CG9932	CG9932	CG9932	0.0144475	down
"up" up-regulated gene
"down" down-regulated gene
