# Supplementary material for: Transcriptional Regulation by CHIP/LDB Complexes
Source: PLoS Genet. 2010 Aug 12;6(8):e1001063. doi: 10.1371/journal.pgen.1001063 (PMC2921152; doi:10.1371/journal.pgen.1001063)
Supplement: Table S3 — Transcription factors binding sites enriched in up stream regulatory sequences of SSDP target genes. (0.07 MB XLS) [file pgen.1001063.s006.xls]

## Sheet: גיליון1
Table S3. Transcription factors binding sites enriched in up stream regulatory sequences of SSDP target genes.
		PRIMA						DEMON
		All		Up		Down		All		Up		Down
ID	Logo	p-value	fdr	p-value	fdr	p-value	fdr	p-value	fdr	p-value	fdr	p-value	fdr
ssdp	TCTTCCCTCCCTTCCTCCCTCCCTC	0.718609		0.881193		0.35014		0.036895		0.16871		0.020035
pnr	GATAAGS	1.47372e-08	4.64222e-07	8.2176e-07	2.58854e-05	0.0122526	0.0857682	4.472e-07	2.63848e-05	1.0337e-07	6.09883e-06	0.013794	0.271282
I$AP_Q6	NNNATTDT	0.004364	0.045817	0.0784372	0.329436	0.0119897	0.0857682	0.15646	0.271504	0.1391	0.215214	0.3648	0.669838
I$SN_02	ASCACCTGTTNNCA	0.0722779	0.267853	0.0201433	0.18129	0.829738		2.0145e-05	0.000396185	0.0027703	0.0408619	0.0090156	0.26596
I$MTTFA_01	KNCTTATCNNN	0.005876	0.0528832					1.0587e-06	3.12316e-05	6.7897e-06	0.000200296	0.065593
I$KNI_Q6	NNNNNAAANTGGRNNNNN					0.00388134	0.0407541	0.15214		0.19305		0.20058
I$HSF_01	AGAAN	0	0	0	0	0	0
I$HSF_05	NTTCTAGAANAGAAN	0.000974	0.0153404			0.0028119	0.0366505	0.0078678	0.11605	0.0068916	0.0677674	0.22828
I$HSF_03	AGAANAGAANNTTCT					0.00290877	0.0366505	0.073364		0.029259	0.107893
I$TCF_1	CCTTTGATCTT	2.44796e-05	0.000514072			0.000363647	0.0114549	0.055814		0.012562	0.10588	0.16151
I$SRYBETA_Q6	CGCATCWCT	0.0161372	0.11296					0.06436		0.037682	0.117013	0.18246
I$ZESTE_Q2	NWNTTGAGTGN							0.011963	0.117636	6.4903e-05	0.00127643	0.49484
I$ABDB_01	NSNTTTATGGCNNN							0.041249	0.152272	0.0037454	0.0441957	0.43073
I$CF2II_01	RTATATRTA	0.003744	0.045817									0.099793
I$STAT_01	NNNNNTTTCCSGGAAANNNNN					0.00233364	0.0366505	0.24781		0.13849		0.41019
*Statisticaly significant results are in yellow
"All" The complit list of SSDP target genes
"Up" SSDP target genes that were up regulated in ssdp mutants
"Down" SSDP target genes that were down regulated in ssdp mutants
PMW Details	TRANSFAC MATRIX TABLE, Release 11.1 - licensed - 2007-03-31, (C) Biobase GmbH
AC M01095
XX
ID I$AP_Q6
XX
DT 10.02.2006 (created); dtc.
DT 24.02.2006 (updated); dtc.
CO Copyright (C), Biobase GmbH.
XX
NA AP
XX
BF T01074; Ap; Species: fruit fly, Drosophila melanogaster.
XX
P0 A C G T
01 4 1 4 5 N
02 3 2 6 3 N
03 4 3 2 5 N
04 10 2 1 1 A
05 0 0 0 14 T
06 0 0 0 14 T
07 5 0 5 4 D
08 1 1 4 8 T
XX
BA 14 compiled sequences
XX
BS attattta; R17998; 2; 8;; n.
BS ACAATTGG; R17999; 2; 8;; p.
BS GGGATTAT; R18000; -2; 8;; p.
BS aatatttc; R18001; 7; 8;; n.
BS ttgattgt; R18003; 4; 8;; n.
BS GGCATTTT; R18004; -3; 8;; p.
BS tgtgttgt; R18005; 3; 8;; n.
BS GGTATTTT; R18010; -3; 8;; p.
BS TCAATTAG; R18014; -1; 8;; p.
BS ggacttgg; R18018; 10; 8;; n.
BS AATATTAT; R18019; -1; 8;; p.
BS TTATTTGG; R18020; -7; 8;; p.
BS TACCTTAT; R18021; -7; 8;; p.
BS cgcattat; R18022; 4; 8;; n.
XX
RN [1]; RE0047335.
RA TRANSFAC_Team.
RT New matrix entries.
RL TRANSFAC Reports Rel101:0001 (2006).
XX
//
AC M00044
XX
ID I$SN_02
XX
DT 12.04.1995 (created); ewi.
DT 16.10.1995 (updated); dbo.
CO Copyright (C), Biobase GmbH.
XX
NA Sn
XX
DE Snail
XX
BF T00751; Sn; Species: fruit fly, Drosophila melanogaster.
XX
P0 A C G T
01 5 2 1 1 A
02 1 4 3 1 S
03 2 5 1 1 C
04 8 0 1 0 A
05 1 5 2 1 C
06 0 5 2 2 C
07 0 0 0 9 T
08 0 0 9 0 G
09 2 2 0 5 T
10 0 0 0 9 T
11 2 1 2 4 N
12 3 2 3 1 N
13 1 5 2 1 C
14 6 1 0 2 A
XX
BA 9 binding sites from Drosophila sim gene
XX
BS CCCACCTGATAGGA; R05750; 1; 14;; p.
BS CCTACCTGTTTCCA; R05751; 1; 14;; p.
BS TCAACCTGTTGAAT; R05752; 1; 14;; p.
BS GCAGGTTGTTTTCC; R05753; 1; 14;; p.
BS AGGATCTGTTACCT; R05754; 1; 14;; p.
BS ATCACCTGTTTGCA; R05755; 1; 14;; p.
BS AACAGGTGATTGCA; R05756; 1; 14;; p.
BS AGCACTTGCTCATA; R05757; 1; 14;; p.
BS AGCAAGTGCTGAGA; R05758; 1; 14;; p.
XX
CC bacterially expressed Snail (Sna, Sn) protein
XX
RN [1]; RE0002912.
RX PUBMED: 1533042.
RA Kasai Y., Nambu J. R., Lieberman P. M., Crews S. T.
RT Dorsal-ventral patterning in Drosophila: DNA binding of snail protein to the single-minded gene
RL Proc. Natl. Acad. Sci. USA 89:3414-3418 (1992).
XX
//
AC M00487
XX
ID I$MTTFA_01
XX
DT 18.09.2001 (created); rio.
DT 11.03.2003 (updated); dtc.
CO Copyright (C), Biobase GmbH.
XX
NA mtTFA
XX
DE mitochondrial transcription factor A
XX
BF T04783; mtTFA; Species: fruit fly, Drosophila melanogaster.
XX
P0 A C G T
01 0 1 4 4 K
02 2 3 2 2 N
03 3 6 1 0 C
04 0 0 0 11 T
05 0 0 0 11 T
06 11 0 0 0 A
07 0 0 0 11 T
08 0 9 2 0 C
09 5 3 2 1 N
10 2 3 4 2 N
11 2 3 1 3 N
XX
BA 11 sites selected from random oligonucleotides (SELEX)
XX
BS TCCTTATCCAT; R11161; 8; 11;; p.
BS GTATTATCCTC; R11162; 13; 11;; p.
BS GCATTATCAG; R11163; 17; 11; 27; p.
BS CTTATCACA; R11164; 1; 11; 1, 2; p.
BS GCCTTATCAGT; R11165; 15; 11;; p.
BS TGATTATCGCC; R11166; 7; 11;; p.
BS TTCTTATCGG; R11167; 17; 11; 27; p.
BS CAGTTATCTAG; R11168; 15; 11;; p.
BS TTATCATC; R11169; 1; 11; 1, 2, 3; p.
BS TACTTATGCGT; R11170; 9; 11;; p.
BS GGCTTATGACA; R11171; 5; 11;; p.
XX
CC 3 rounds of selection
XX
RN [1]; RE0016895.
RX PUBMED: 11554753.
RA Takata K.-I., Yoshida H., Hirose F., Yamaguchi M., Kai M., Oshige M., Sakimoto I., Koiwai O., Sakaguchi K.
RT Drosophila Mitochondrial Transcription Factor A: Characterization of Its cDNA and Expression Pattern during Development.
RL Biochem. Biophys. Res. Commun. 287:474-483 (2001).
XX
//
AC M01099
XX
ID I$KNI_Q6
XX
DT 10.02.2006 (created); dtc.
DT 24.02.2006 (updated); dtc.
CO Copyright (C), Biobase GmbH.
XX
NA KNI
XX
BF T00445; KNIRPS; Species: fruit fly, Drosophila melanogaster.
XX
P0 A C G T
01 6 12 9 5 N
02 9 5 5 13 N
03 11 9 7 5 N
04 12 7 5 8 N
05 11 7 7 7 N
06 23 0 8 1 A
07 32 0 0 0 A
08 23 1 2 6 A
09 11 11 6 4 N
10 6 4 2 20 T
11 8 1 18 5 G
12 6 2 21 3 G
13 16 2 13 1 R
14 10 9 5 8 N
15 11 12 2 7 N
16 13 8 7 4 N
17 10 14 4 4 N
18 12 4 8 8 N
XX
BA 32 compiled sequences
XX
BS TTAGAAAACTAGATCAGT; R17320; -2; 18;; p.
BS accgtaaagagagcaccg; R17321; 3; 18;; n.
BS ctgggaaatgggaacgcg; R17322; 5; 18;; n.
BS TTAGGAAAGTAGATCACG; R17323; -2; 18;; p.
BS gaaaaaaactagcgcagc; R17324; -1; 18;; n.
BS gtaaaaaactgcgatccc; R17431; -2; 18;; n.
BS cttaaaaaacggacggag; R17434; 10; 18;; n.
BS gatttgaactgaacgggt; R17438; 17; 18;; n.
BS CTTACAAAGACGATCATA; R17455; -5; 18;; p.
BS gcaacgaaatgggtccat; R17570; -3; 18;; n.
BS CCCGGGAACTGGAACTCA; R17571; -6; 18;; p.
BS ctaagaaaatatgaaaca; R17586; 8; 18;; n.
BS tagccaaattgggaacaa; R17588; -3; 18;; n.
BS cgctctaaatgagctttg; R17589; -3; 18;; n.
BS ccacaaaaaagaaaacag; R17632; -4; 18;; n.
BS GGTTAGAAGTGGACCCAA; R17634; -4; 18;; p.
BS TAGCTAATAATTGTTGCA; R17636; -8; 18;; p.
BS CAGTCAATCTGGACTAGG; R17640; -5; 18;; p.
BS GTGATAATGAGGGCTACG; R17641; -6; 18;; p.
BS cttttaatcttgatagaa; R17645; -5; 18;; n.
BS GGCCAGAATCGGTCCACC; R17650; -1; 18;; p.
BS AACCGAAACCTAAAAACC; R17654; -6; 18;; p.
BS CCATAAATACTCGAAAAA; R17656; -6; 18;; p.
BS ATGTTAAACTGGAGTAAA; R17659; -9; 18;; p.
BS ggcttaagtagagcaatt; R17660; -4; 18;; n.
BS GTGAGGATCTGGAACGAA; R17667; -5; 18;; p.
BS CACCCGAACTAGGTCACT; R17668; -5; 18;; p.
BS ATAAAAAAGTAGAGCGCA; R17671; -7; 18;; p.
BS TGACCGAAATATGTTTTT; R17675; -1; 18;; p.
BS atcagaacattgagatca; R17678; -1; 18;; n.
BS CAAAAAAGAGAGCGACCT; R17681; -9; 18;; p.
BS aacaaaaaatgggaacat; R17683; 8; 18;; n.
XX
RN [1]; RE0047335.
RA TRANSFAC_Team.
RT New matrix entries.
RL TRANSFAC Reports Rel101:0001 (2006).
XX
//
AC M00028
XX
ID I$HSF_01
XX
DT 18.10.1994 (created); ewi.
DT 16.10.1995 (updated); ewi.
CO Copyright (C), Biobase GmbH.
XX
NA HSF
XX
DE heat shock factor (Drosophila)
XX
BF T00386; HSTF; Species: fruit fly, Drosophila melanogaster.
XX
P0 A C G T
01 31 14 4 1 A
02 0 0 50 0 G
03 48 2 0 0 A
04 43 1 5 1 A
05 23 1 14 12 N
XX
BA 50 functional genomic HSEs
XX
CC not included are sequences with more than 2 mismatches at positions 2 to 4; the matrix only describes the properties of the basic 5-bp unit of which three have to be present to constitute a minimal HSE
XX
RN [1]; RE0002210.
RX PUBMED: 8121800.
RA Fernandes M., Xiao H., Lis J. T.
RT Fine structure analyses of the Drosophila and Saccharomyces heat shock factor-heat shock element interactions
RL Nucleic Acids Res. 22:167-173 (1994).
XX
//
AC M00166
XX
ID I$HSF_05
XX
DT 22.06.1995 (created); ewi.
DT 27.03.2001 (updated); vma.
CO Copyright (C), Biobase GmbH.
XX
NA HSF
XX
DE heat shock factor (Drosophila)
XX
BF T00386; HSTF; Species: fruit fly, Drosophila melanogaster.
XX
P0 A C G T
01 12 14 1 23 N
02 1 5 1 43 T
03 0 0 2 48 T
04 0 50 0 0 C
05 1 4 14 31 T
06 31 14 4 1 A
07 0 0 50 0 G
08 48 2 0 0 A
09 43 1 5 1 A
10 23 1 14 12 N
11 31 14 4 1 A
12 0 0 50 0 G
13 48 2 0 0 A
14 43 1 5 1 A
15 23 1 14 12 N
XX
BA 50 functional genomic HSEs
XX
CC triple repeat of the 5-bp unit <M00028> in NTTCNNGAANNGAAN orientation
XX
RN [1]; RE0002210.
RX PUBMED: 8121800.
RA Fernandes M., Xiao H., Lis J. T.
RT Fine structure analyses of the Drosophila and Saccharomyces heat shock factor-heat shock element interactions
RL Nucleic Acids Res. 22:167-173 (1994).
XX
//
AC M00164
XX
ID I$HSF_03
XX
DT 22.06.1995 (created); ewi.
DT 27.03.2001 (updated); vma.
CO Copyright (C), Biobase GmbH.
XX
NA HSF
XX
DE heat shock factor (Drosophila)
XX
BF T00386; HSTF; Species: fruit fly, Drosophila melanogaster.
XX
P0 A C G T
01 31 14 4 1 A
02 0 0 50 0 G
03 48 2 0 0 A
04 43 1 5 1 A
05 23 1 14 12 N
06 31 14 4 1 A
07 0 0 50 0 G
08 48 2 0 0 A
09 43 1 5 1 A
10 23 1 14 12 N
11 12 14 1 23 N
12 1 5 1 43 T
13 0 0 2 48 T
14 0 50 0 0 C
15 1 4 14 31 T
XX
BA 50 functional genomic HSEs
XX
CC triple repeat of the 5-bp unit <M00028> in NGAANNGAANNTTCN orientation
XX
RN [1]; RE0002210.
RX PUBMED: 8121800.
RA Fernandes M., Xiao H., Lis J. T.
RT Fine structure analyses of the Drosophila and Saccharomyces heat shock factor-heat shock element interactions
RL Nucleic Acids Res. 22:167-173 (1994).
XX
//
AC M00362
XX
ID I$TCF_1
XX
DT 31.01.2000 (created); sur.
CO Copyright (C), Biobase GmbH.
XX
NA dTCF
XX
DE drosophila T-cell factor
XX
BF T02922; TCF-A; Species: fruit fly, Drosophila melanogaster.
XX
P0 A C G T
01 0 36 0 0 C
02 0 36 0 0 C
03 0 0 0 36 T
04 0 0 0 36 T
05 0 0 0 36 T
06 0 0 36 0 G
07 36 0 0 0 A
08 0 0 0 36 T
09 0 33 0 0 C
10 0 0 0 34 T
11 0 0 0 34 T
XX
BA 36
XX
RN [1]; RE0014038.
RX PUBMED: 9118222.
RA van der Wetering M., Cavallo R., Dooijes D., van Beest M., van Es J., Loureiro J., Ypma A., Hursh D., Jones T., Bejsovec A., Peifer M., Mortin M., Clevers H.
RT Armadillo coactivates transcription driven by the product of the drosophila segment polarity gene dTCF
RL Cell 88:789-799 (1997).
XX
//
AC M00666
XX
ID I$SRYBETA_Q6
XX
DT 08.03.2002 (created); ela.
CO Copyright (C), Biobase GmbH.
XX
NA Sry-beta
XX
BF T00769; Sry-beta; Species: fruit fly, Drosophila melanogaster.
XX
P0 A C G T
01 0 5 0 0 C
02 0 0 4 1 G
03 0 5 0 0 C
04 5 0 0 0 A
05 0 0 1 4 T
06 0 5 0 0 C
07 2 0 0 3 W
08 0 5 0 0 C
09 0 0 0 5 T
XX
BA 5 compiled binding sequences
XX
BS CGCATCTCT; R03390; 3; 9;; n.
BS CGCAGCACT; R03391; 3; 9;; n.
BS CGCATCTCT; R03392; 3; 9;; n.
BS CGCATCTCT; R03393; 3; 9;; n.
BS CTCATCACT; R03399; 3; 9;; n.
XX
RN [1]; RE0017571.
RA TRANSFAC_Team.
RT New TRANSFAC MATRIX entries
RL TRANSFAC Reports 3:0001 (2002).
XX
//
AC M00934
XX
ID I$ZESTE_Q2_01
XX
DT 31.08.2003 (created); dtc.
DT 11.09.2003 (updated); ddt.
CO Copyright (C), Biobase GmbH.
XX
NA Zeste
XX
BF T00918; Zeste; Species: fruit fly, Drosophila melanogaster.
BF T02100; Zeste; Species: fruit fly, Drosophila virilis.
XX
P0 A C G T
01 8 5 5 6 N
02 11 2 3 8 W
03 6 2 7 9 N
04 3 2 1 18 T
05 0 5 1 18 T
06 0 0 24 0 G
07 24 0 0 0 A
08 0 0 24 0 G
09 1 4 0 19 T
10 0 1 22 1 G
11 10 3 8 3 N
XX
BA 24 compiled sequences
XX
BS CTCTTGAGTGT; R01518; -1; 11;; n.
BS TTTTTGAGCGC; R01521; 4; 11;; n.
BS GTTTTGAGCGT; R01523; -2; 11;; p.
BS AAAACGAGTGG; R01525; 5; 11;; n.
BS GAGTCGAGTGA; R01527; -5; 11;; p.
BS CAGGCGAGTGA; R01599; 2; 11;; p.
BS CATTTGAGTGA; R04938; 2; 11;; p.
BS TGGTTGAGTGA; R04939; -1; 11;; n.
BS TCACTGAGCGA; R04940; -4; 11;; p.
BS AAAATGAGTGA; R04941; -4; 11;; p.
BS AGGTTGAGTGG; R04942; -1; 11;; n.
BS AAGCTGAGTGG; R04943; -1; 11;; n.
BS ATTTTGAGTGA; R04944; -1; 11;; n.
BS ACTTTGAGTGG; R04945; -1; 11;; n.
BS CTTTTGAGTGC; R04946; -4; 11;; p.
BS AAATTGAGTCG; R04947; -4; 11;; p.
BS GAAATGAGATA; R04948; -4; 11;; p.
BS AAGTCGAGTGA; R04949; 4; 11;; n.
BS GATTGGAGTGC; R04950; -1; 11;; n.
BS GTTTTGAGTGG; R04953; -1; 11;; n.
BS TGGTTGAGTGT; R04954; -4; 11;; p.
BS CTCTTGAGTGG; R04955; -1; 11;; n.
BS TATTCGAGTGA; R04956; -4; 11;; p.
BS TTATTGAGCGG; R04958; -4; 11;; p.
XX
RN [1]; RE0017571.
RA TRANSFAC_Team.
RT New TRANSFAC MATRIX entries
RL TRANSFAC Reports 3:0001 (2002).
XX
//
AC M00090
XX
ID I$ABDB_01
XX
DT 24.04.1995 (created); hiwi.
DT 16.10.1995 (updated); dbo.
CO Copyright (C), Biobase GmbH.
XX
NA Abd-B
XX
DE Abdominal-B
XX
BF T01476; Abd-B; Species: fruit fly, Drosophila melanogaster.
XX
P0 A C G T
01 8 5 8 3 N
02 3 12 11 3 S
03 9 9 9 7 N
04 0 1 7 28 T
05 4 2 4 29 T
06 11 2 8 24 T
07 36 2 0 7 A
08 6 7 1 31 T
09 2 2 30 9 G
10 10 4 24 4 G
11 1 32 6 1 C
12 8 10 11 7 N
13 11 8 8 4 N
14 5 9 7 6 N
XX
BA 45 selected binding sequences (SELEX)
XX
CC 2 rounds of selection of 18-mers bound to bacterially expressed Abd-B protein
XX
RN [1]; RE0002965.
RX PUBMED: 7914870.
RA Ekker S. C., Jackson D. G., von Kessler D. P., Sun B. I., Young K. E., Beachy P. A.
RT The degree of variation in DNA sequence recognition among four Drosophila homeotic proteins
RL EMBO J. 13:3551-3560 (1994).
XX
//
AC M00012
XX
ID I$CF2II_01
XX
DT 10.11.1992 (created); ewi.
DT 16.10.1995 (updated); dbo.
CO Copyright (C), Biobase GmbH.
XX
NA CF2-II
XX
DE CF2-II
XX
BF T00120; CF2-II; Species: fruit fly, Drosophila melanogaster.
XX
P0 A C G T
01 33 15 51 1 R
02 0 6 0 94 T
03 94 0 6 0 A
04 0 8 4 88 T
05 94 2 4 0 A
06 1 4 0 95 T
07 51 3 41 5 R
08 2 13 2 83 T
09 63 6 26 5 A
XX
BA 80 binding sites selected from random oligonucleotides (SELEX); 4th cycle
XX
RN [1]; RE0002672.
RX PUBMED: 1290524.
RA Gogos J. A., Hsu T., Bolton J., Kafatos F. C.
RT Sequence discrimination by alternatively spliced isoforms of a DNA binding Zinc finger domain
RL Science 257:1951-1955 (1992).
XX
//
AC M00013
XX
ID I$CF2II_02
XX
DT 10.11.1992 (created); ewi.
DT 16.10.1995 (updated); dbo.
CO Copyright (C), Biobase GmbH.
XX
NA CF2-II
XX
DE CF2-II
XX
BF T00120; CF2-II; Species: fruit fly, Drosophila melanogaster.
XX
P0 A C G T
01 26 4 67 0 G
02 0 7 0 93 T
03 94 0 6 0 A
04 0 9 1 90 T
05 96 1 3 0 A
06 0 4 0 96 T
07 70 3 26 1 A
08 3 7 0 90 T
09 81 0 16 3 A
XX
BA 70 binding sites selected from random oligonucleotides (SELEX); 5th cycle
XX
RN [1]; RE0002672.
RX PUBMED: 1290524.
RA Gogos J. A., Hsu T., Bolton J., Kafatos F. C.
RT Sequence discrimination by alternatively spliced isoforms of a DNA binding Zinc finger domain
RL Science 257:1951-1955 (1992).
XX
//
AC M00259
XX
ID I$STAT_01
XX
DT 02.12.1996 (created); ewi.
DT 02.12.1996 (updated); ewi.
CO Copyright (C), Biobase GmbH.
XX
NA STAT
XX
DE signal transducers and activators of transcription
XX
BF T01988; STAT; Species: fruit fly, Drosophila melanogaster.
XX
P0 A C G T
01 7 5 9 7 N
02 7 7 8 6 N
03 12 6 5 7 N
04 5 7 9 9 N
05 9 5 6 10 N
06 2 0 0 28 T
07 0 0 0 30 T
08 0 0 0 30 T
09 0 30 0 0 C
10 2 21 4 3 C
11 4 14 11 1 S
12 3 4 20 3 G
13 0 0 30 0 G
14 30 0 0 0 A
15 30 0 0 0 A
16 30 0 0 0 A
17 4 8 5 12 N
18 7 6 9 6 N
19 5 8 8 5 N
20 6 8 2 10 N
21 9 3 7 7 N
XX
BA 30 selected binding sequences (SELEX)
XX
CC sequences were selected from a pool of 26-mers by 6 rounds of immunoprecipitation and amplification from D-STAT-transfected S2 cell extracts
XX
RN [1]; RE0005083.
RX PUBMED: 8608596.
RA Yan R., Small S., Desplan C., Dearolf C. R., Darnell jr J. E.
RT Identification of a STAT gene that functions in Drosophila development
RL Cell 84:421-430 (1996).
XX
//
Quality
Q1	functionally confirmed factor binding site
Q2	binding of pure protein (purified or recombinant)
Q3	immunologically characterized binding activity of a cellular extract
Q4	binding activity characterized via a known binding sequence
Q5	binding of uncharacterized extract protein to a bona fide element
Q6	no quality assigned

## Sheet: גיליון2
92.0927	175.816	1.82999
