# Supplementary material for: Transcriptional Regulation by CHIP/LDB Complexes
Source: PLoS Genet. 2010 Aug 12;6(8):e1001063. doi: 10.1371/journal.pgen.1001063 (PMC2921152; doi:10.1371/journal.pgen.1001063)
Supplement: Table S4 — Allele specific genetic interactions between SSDP target genes and DlmoBx2. (0.02 MB XLS) [file pgen.1001063.s007.xls]

## Sheet: גיליון1
Table S4. Allele specific genetic interactions between SSDP target genes and Dlmo[Bx2]
Gene	Gene Symbol	Gene Interaction	Allele	Allele Interaction
CG10229	katanin-60	Enhancer	EY05593	Enhancer
CG10229	katanin-60	Enhancer	EY09078	Enhancer
CG10236	LanA	Enhancer	l(3)rP047	Enhancer
CG11334	CG11334	Suppressor	f05707	Suppressor
CG11334	CG11334	Suppressor	KG06246	Suppressor
CG11893	CG11893	Enhancer	c03576	Enhancer
CG12163	CG12163	Enhancer	EY02656	Enhancer
CG12163	CG12163	Enhancer	EY04405	Enhancer
CG12389	Fpps	Enhancer	k06103	Enhancer
CG12389	Fpps	Enhancer	k03514	Enhancment of male only
CG12755	l(3)mbn	Enhancer	E1	Enhancer
CG12755	l(3)mbn	Enhancer	KG02958	Enhancment of male only
CG12800	Cyp6d4	Enhancer	EY04319	Enhancer
CG14204	CG14204	Enhancer	EY05761	Enhancer
CG1469	Fer2LCH	No interaction	Fer2LCH[00035]	No interaction
CG1469	Fer2LCH	No interaction	Fer2LCH[neo60]	No interaction
CG1518	CG1518	Enhancer	KG03333	Enhancer
CG15489	CG15489	Enhancer	KG07049	Enhancer
CG15489	CG15489	Enhancer	nub[E37]	Enhancment of female only
CG2604	CG2604	Enhancer	EY05974	Enhancer
CG2674	M(2)21AB	Suppressor	KG04716	Suppressor
CG2767	CG2767	Enhancer	e02843	Enhancer
CG2803	CG2803	No interaction	KG05573	Enhancer of female only
CG2835	G-salpha60A	Enhancer	Gsalpha60A[B19]	Enhancer
CG2835	G-salpha60A	Enhancer	Gsalpha60A[R60]	Enhancer
CG2986	oho23B	No interaction	oho23B[03575]	Enhancment of female only
CG31689	CG31689	No interaction	KG00713	No interaction
CG3186	eIF-5A	Enhancer	eIF-5A[01296]	Enhancer
CG31991	mdy	Enhancer	EY07280	Enhancer
CG3340	Kr	Enhancer	Df(2R)Kr10	Enhancer
CG3340	Kr	Enhancer	Kr[2]	Enhancer
CG3340	Kr	Enhancer	Kr[1]	Enhancer
CG3488	CG3488	Enhancer	EY06843	Enhancer
CG3725	Ca-P60A	No interaction	l(2)SH0211	No interaction
CG3725	Ca-P60A	No interaction	KG00570	Enhancment of female only
CG4080	CG4080	Enhancer	KG08382	Enhancer
CG4080	CG4080	Enhancer	EY01375	Enhancer
CG4087	RpP2	Enhancer	l(2)46Db[26]	Enhancer
CG4663	CG4663	No interaction	e02054	Suppression of male only
CG4663	CG4663	No interaction	KG04339	No interaction
CG4719	BcDNA:LD22548	Enhancer	EP3476	Enhancer
CG4775	l(2)k00619	Enhancer	k00619	Enhancer
CG5431	CG5431	No interaction	KG01820	Enhancment of female only
CG5446	CG5446	Enhancer	KG06435	Enhancer
CG5725	fbl	No interaction	fbl[1]	Enhancment of male only
CG6687	CG6687	No interaction	e04451	Male enhancer only
CG6803	CG6803	Enhancer	EY03476	Enhancer
CG7115	BcDNA:LD21794	No interaction	c05817	Suppression of male only
CG7115	BcDNA:LD21794	No interaction	KG02655	Male suppressor Female enhancer
CG7755	CG7755	No interaction	f06581	Enhancment of female only
CG7758	ppl	Enhancer	In(3L)ppl[1]	Enhancer
CG7758	ppl	Enhancer	ppl[00217] AcCoAS[00217]	Enhancer
CG9415	Xbp1	Enhancer	Xbp1[k13803]	Enhancer
CG9932	CG9932	Suppressor	c00144	Suppressor
