# Supplementary material for: Transcriptional Regulation by CHIP/LDB Complexes
Source: PLoS Genet. 2010 Aug 12;6(8):e1001063. doi: 10.1371/journal.pgen.1001063 (PMC2921152; doi:10.1371/journal.pgen.1001063)
Supplement: Table S6 — Biological proceses enriched in SSDP target genes as analysed by DAVID. (0.02 MB XLS) [file pgen.1001063.s009.xls]

## Sheet: גיליון1
Table S6. Biological proceses enriched in SSDP target genes as analysed by DAVID.
Category	Term	Count	%	PValue	Genes	List Total	Pop Hits	Pop Total	Fold Enrichment	FDR
GOTERM_BP_ALL	GO:0009308~amine metabolic process	20	0.0957	2.05e-06	FBgn0014427, FBgn0005278, FBgn0032726, FBgn0034582, FBgn0035931, FBgn0036228, FBgn0031000, FBgn0030999, FBgn0038074, FBgn0004797, FBgn0052302, FBgn0037684, FBgn0036663, FBgn0036947, FBgn0013308, FBgn0052302, FBgn0031937, FBgn0027945, FBgn0036663, FBgn0039049,	124	380	8472	3.59593	0.00374899
GOTERM_BP_ALL	GO:0006807~nitrogen compound metabolic process	20	0.0957	3.12e-06	FBgn0014427, FBgn0005278, FBgn0032726, FBgn0034582, FBgn0035931, FBgn0036228, FBgn0031000, FBgn0030999, FBgn0038074, FBgn0004797, FBgn0052302, FBgn0037684, FBgn0036663, FBgn0036947, FBgn0013308, FBgn0052302, FBgn0031937, FBgn0027945, FBgn0036663, FBgn0039049,	124	391	8472	3.49476	0.00571896
GOTERM_BP_ALL	GO:0044255~cellular lipid metabolic process	17	0.0813	1.42e-05	FBgn0025885, FBgn0033981, FBgn0036106, FBgn0025373, FBgn0034997, FBgn0031703, FBgn0039006, FBgn0004797, FBgn0010053, FBgn0034628, FBgn0014469, FBgn0000473, FBgn0033883, FBgn0033978, FBgn0035742, FBgn0038194, FBgn0040256,	124	320	8472	3.62964	0.0260647
GOTERM_BP_ALL	GO:0044262~cellular carbohydrate metabolic process	16	0.0766	1.47e-05	FBgn0025885, FBgn0034582, FBgn0027611, FBgn0035931, FBgn0036228, FBgn0031000, FBgn0000064, FBgn0030999, FBgn0002570, FBgn0000064, FBgn0036300, FBgn0052302, FBgn0036947, FBgn0004888, FBgn0052302, FBgn0001186,	124	285	8472	3.83565	0.0269697
For details of headers see http://david.abcc.ncifcrf.gov/
